# Supplementary material for: Circulating Adipsin as a Biomarker of Liver Fat Content in Prepubertal Children Born Small-for-Gestational-Age
Source: Int J Mol Sci. 2026 Jun 2;27(11):5023. doi: 10.3390/ijms27115023 (PMC13256761; doi:10.3390/ijms27115023)
Supplement: Supplementary file 1 [file ijms-27-05023-s001.zip]

Archive with 1 entries (1 files):
- ijms-4287496-supplementary.pptx
